# Supplementary material for: First Ex Vivo Animal Study of a Biological Heart Valve Prosthesis Sensorized with Intravalvular Impedance
Source: Sensors (Basel). 2023 Apr 8;23(8):3829. doi: 10.3390/s23083829 (PMC10141024; doi:10.3390/s23083829)
Supplement: Supplementary file 1 [file sensors-23-03829-s001.zip]

Archive with 1 entries (1 files):
- Supplement_Video1_.mp4
